# Supplementary material for: Astrocyte-derived lactate aggravates brain injury of ischemic stroke in mice by promoting the formation of protein lactylation
Source: Theranostics. 2024 Jul 8;14(11):4297–317. doi: 10.7150/thno.96375 (PMC11303085; doi:10.7150/thno.96375)
Supplement: Supplementary file 2 — Supplementary table 1. [file thnov14p4297s2.xlsx]

## Sheet: Sheet1
Gene Symbol	Sham_1_CPM	Sham_2_CPM	Sham_3_CPM	Sham_4_CPM	Is 6h + Veh_1_CPM	Is 6h + Veh_2_CPM	Is 6h + Veh_3_CPM	Is 6h + Veh_4_CPM	Is 6h + Lactate_1_CPM	Is 6h + Lactate_2_CPM	Is 6h + Lactate_3_CPM	Is 6h + Lactate_4_CPM	Is 6h + Veh_vs_Is 6h + Lactate_edgeR_Pvalue	Is 6h + Veh_vs_Is 6h + Lactate_edgeR_log2FC	Is 6h + Veh_vs_Is 6h + Lactate_edgeR_(Pvalue_0.05_FC_1.5)_regulated	Sham_vs_Is 6h + Veh_edgeR_Pvalue	Sham_vs_Is 6h + Veh_edgeR_log2FC	Sham_vs_Is 6h + Veh_edgeR_(Pvalue_0.05_FC_1.5)_regulated	Sham_vs_Is 6h + Lactate_edgeR_Pvalue	Sham_vs_Is 6h + Lactate_edgeR_log2FC	Sham_vs_Is 6h + Lactate_edgeR_(Pvalue_0.05_FC_1.5)_regulated
Lcn2	0	0	0	0.246671	24.8192	22.5341	21.5364	27.2891	45.8407	44.9076	43.6452	41.2785	1.16e-05	0.847338	up	7.33e-74	8.3037	up	1.8e-142	9.16215	up
Steap4	0.263736	0	0	0.123336	0.561944	0.388519	0.248976	0.733577	0.676116	0.718522	1.31859	1.27546	--	--	--	--	--	--	--	--	--
S1pr3	1.84615	1.67204	2.1729	1.48003	2.06046	2.84914	2.1163	1.61387	1.89313	1.79631	2.2416	3.13067	0.912066	0.0486969	normal	0.401197	0.31102	normal	0.279407	0.377486	normal
Timp1	0.527472	0.557345	0.407419	0.86335	7.11796	8.93594	13.0712	14.8182	32.3184	22.873	32.0416	27.7122	1.04e-07	1.37701	up	1.67e-25	4.20363	up	2.17e-79	5.58985	up
Hspb1	1.97802	3.78995	3.12355	1.60336	8.52281	43.3846	52.7829	8.50949	17.8495	24.789	17.9328	44.1772	0.800735	-0.123584	normal	3.28e-10	3.44785	up	1.69e-22	3.33162	up
Cxcl10	0	0.111469	0.135806	0	0.374629	1.16556	0.373464	0.146715	0.135223	0.95803	1.5823	1.15951	--	--	--	--	--	--	--	--	--
Cd44	0.131868	0.445876	0	0.493343	2.15412	1.03605	1.74283	3.37445	2.83969	1.79631	6.32921	4.40613	0.0593331	0.866668	normal	9.97e-07	2.85622	up	1.24e-11	3.73684	up
Osmr	1.05494	0	0.135806	0.86335	1.68583	2.20161	0.746928	2.49416	2.70446	2.03581	2.76903	3.13067	0.177607	0.564271	normal	0.0025249	1.81911	up	3.89e-07	2.39894	up
Cp	6.59339	7.57989	3.66677	4.56342	13.393	15.6703	14.1916	15.8453	14.6041	15.8075	17.0098	22.0306	0.349696	0.215215	normal	6.58e-08	1.42212	up	1.53e-11	1.65106	up
Serpina3n	4.0879	5.01611	7.33354	5.42677	18.2632	8.93594	12.4488	23.7679	29.3434	31.0162	32.0416	67.5993	6.31e-05	1.31222	up	7.63e-07	1.56954	up	1.14e-23	2.89928	up
Aspg	1.71428	1.7835	1.49387	0.86335	2.80972	2.71963	4.60606	3.22774	6.22027	3.95187	3.95576	4.40613	0.156246	0.452725	normal	0.000971096	1.20976	up	3.3e-07	1.67644	up
Vim	10.022	10.0322	8.5558	8.6335	14.9852	15.7998	18.6732	17.4591	21.23	30.0582	33.3602	33.8576	0.000270567	0.805662	up	5.3e-05	0.875525	up	9.12e-18	1.6968	up
Gfap	73.7141	54.5083	46.7174	34.534	255.497	91.6905	104.819	184.274	247.729	262.261	288.77	333.59	0.00380402	0.803603	up	7.43e-08	1.64389	up	1.38e-37	2.46849	up
H2-T23	18.989	15.9401	15.0745	20.2271	19.7617	24.4767	20.5405	16.5788	25.9629	25.6273	23.6027	21.219	0.295111	0.222393	normal	0.245921	0.248946	normal	0.00479215	0.48729	normal
Serping1	2.90109	5.23904	5.43225	4.68676	3.46532	7.12285	6.09992	5.7219	8.78951	8.38276	11.208	8.0006	0.017582	0.688304	up	0.308638	0.313767	normal	6.14e-05	1.0133	up
H2-D1	78.7251	63.9832	55.0016	44.5242	97.2163	93.7626	112.164	65.8752	104.392	121.909	115.244	107.486	0.172099	0.261665	normal	0.00251526	0.645084	up	9.59e-09	0.923507	up
Ggta1	2.63736	2.00644	1.08645	3.82341	4.12092	9.32446	4.10811	6.74891	5.54415	8.86178	6.46107	4.29018	0.932032	0.0363122	normal	0.000507483	1.36673	up	4.28e-05	1.4165	up
Iigp1	0.527472	0	0.679032	1.35669	0.749258	2.46062	0.62244	0.146715	0.676116	0.718522	1.71416	2.89877	--	--	--	--	--	--	--	--	--
Gbp2	1.84615	0.780283	0.679032	0.493343	0.374629	2.33111	0.62244	1.32044	0.946563	1.43704	2.2416	1.62331	0.443927	0.436414	normal	--	--	--	0.11826	0.754676	normal
Fbln5	6.46153	5.90786	5.02483	5.55011	4.21458	5.18025	3.61015	5.57518	5.67938	9.46054	4.48319	3.24662	0.42628	0.282333	normal	0.336804	-0.276758	normal	0.938254	0.0268561	normal
Ugt1a1	0.527472	0.222938	0	0	0.468287	0.388519	0	0.440146	1.21701	0.239507	0.527434	0.463803	--	--	--	--	--	--	--	--	--
Fkbp5	14.5055	22.0709	16.5684	16.7737	105.458	18.2604	22.5323	85.9752	60.1743	69.0979	63.5558	65.2803	0.770401	0.121794	normal	5.83e-05	1.7648	up	2.07e-30	1.90568	up
Psmb8	3.2967	4.01288	3.80258	3.08339	1.77949	3.49667	1.99181	2.05401	2.83969	4.07163	4.48319	4.86993	0.0267326	0.789971	up	0.0841869	-0.581634	normal	0.432643	0.226487	normal
Srgn	10.6813	10.701	8.41999	8.51016	16.2964	36.9093	33.8608	20.8336	28.3969	34.9681	34.9425	25.7411	0.481706	0.185125	normal	2.97e-08	1.52352	up	8.51e-20	1.72064	up
Amigo2	1.58241	0.111469	1.62968	1.23336	2.43509	1.16556	0.124488	3.66788	1.21701	1.5568	2.2416	1.39141	0.721263	-0.228376	normal	0.290265	0.747608	normal	0.250265	0.549367	normal
Clcf1	0.131868	0.891752	0.543225	0.740014	0.561944	0.777038	1.24488	0.880292	0.811339	0.718522	2.37345	1.62331	--	--	--	--	--	--	--	--	--
Tgm1	0	0	0	0	0.0936573	0.129506	0	0	0.811339	0.718522	1.5823	5.33373	--	--	--	--	--	--	--	--	--
Ptx3	0	0	0	0	0.187315	0	0	0	0.40567	0.718522	0.131859	1.04356	--	--	--	--	--	--	--	--	--
S100a10	30.3296	30.9884	32.0503	34.534	34.5595	41.9601	36.475	42.1073	49.086	48.62	44.7001	42.438	0.211829	0.233752	normal	0.0884976	0.311405	normal	9.33e-05	0.560748	normal
Sphk1	10.022	0.780283	4.88903	5.1801	20.0427	28.1029	11.8264	8.21606	13.928	53.0509	9.49382	8.0006	0.580804	0.281291	normal	0.000436068	1.76383	up	0.000595205	2.06839	up
Cd109	0.659339	0.780283	0.135806	0.123336	0.655601	0.388519	0.248976	1.17372	0.40567	0.598769	1.18673	0.579754	--	--	--	--	--	--	--	--	--
Ptgs2	2.63736	3.67848	2.71613	4.31675	5.52578	39.888	70.0868	5.57518	9.8713	26.7051	5.93364	7.88465	0.0489042	-1.27163	down	5.31e-07	3.19892	up	2.55e-06	1.93698	up
Emp1	1.97802	4.01288	0.135806	2.71339	6.55601	19.426	25.5201	8.21606	9.73607	16.8853	11.7354	11.0153	0.440545	-0.28613	normal	6.41e-07	2.75686	up	4.13e-09	2.47406	up
Slc10a6	0	0	0	0	0.0936573	0.518025	0	1.17372	0.811339	0.838276	0.395576	0.695704	--	--	--	--	--	--	--	--	--
Tm4sf1	22.945	15.0483	17.9264	20.5971	15.3598	27.4553	27.8853	19.3664	19.8778	27.3038	36.393	31.0748	0.191006	0.331388	normal	0.257565	0.271116	normal	0.00206015	0.617592	up
B3gnt5	0.131868	0.334407	0.135806	0.123336	0	0.129506	0.124488	1.76058	0.135223	1.5568	0.527434	0	--	--	--	--	--	--	--	--	--
Cd14	2.10989	2.45232	2.30871	1.97337	7.86721	39.1109	61.1236	18.1927	15.5507	37.9619	25.0531	17.5086	0.364854	-0.405139	normal	6.96e-15	3.85458	up	2.2e-28	3.45952	up
