# Supplementary material for: Astrocyte-derived lactate aggravates brain injury of ischemic stroke in mice by promoting the formation of protein lactylation
Source: Theranostics. 2024 Jul 8;14(11):4297–317. doi: 10.7150/thno.96375 (PMC11303085; doi:10.7150/thno.96375)
Supplement: Supplementary file 3 — Supplementary table 2. [file thnov14p4297s3.xlsx]

## Sheet: Sheet1
Gene Symbol	Sham_1_CPM	Sham_2_CPM	Sham_3_CPM	Sham_4_CPM	Is 6h + Veh_1_CPM	Is 6h + Veh_2_CPM	Is 6h + Veh_3_CPM	Is 6h + Veh_4_CPM	Is 6h + Lactate_1_CPM	Is 6h + Lactate_2_CPM	Is 6h + Lactate_3_CPM	Is 6h + Lactate_4_CPM	Is 6h + Veh_vs_Is 6h + Lactate_edgeR_Pvalue	Is 6h + Veh_vs_Is 6h + Lactate_edgeR_log2FC	Is 6h + Veh_vs_Is 6h + Lactate_edgeR_(Pvalue_0.05_FC_1.5)_regulated	Sham_vs_Is 6h + Veh_edgeR_Pvalue	Sham_vs_Is 6h + Veh_edgeR_log2FC	Sham_vs_Is 6h + Veh_edgeR_(Pvalue_0.05_FC_1.5)_regulated	Sham_vs_Is 6h + Lactate_edgeR_Pvalue	Sham_vs_Is 6h + Lactate_edgeR_log2FC	Sham_vs_Is 6h + Lactate_edgeR_(Pvalue_0.05_FC_1.5)_regulated
IL-1β	0.395604	0.334407	0.679032	0.493343	0.374629	1.03605	1.24488	0.293431	0.811339	0.838276	0.92301	0.347852	--	--	--	--	--	--	--	--	--
IL-6	0	0	0	0.123336	0	0.518025	0.62244	0.440146	0.135223	0.359261	0.659293	0.115951	--	--	--	--	--	--	--	--	--
TNF	0	0	0	0	0.187315	0.259013	0.124488	0.293431	0.135223	0.239507	0.527434	0.115951	--	--	--	--	--	--	--	--	--
IFNγ	0	0	0	0.123336	0	0	0	0	0	0	0	0	--	--	--	--	--	--	--	--	--
CCL5	0	0.222938	0	0.246671	0.374629	0.647532	0.373464	0.586861	0.270446	1.31729	1.05487	3.82637	--	--	--	--	--	--	--	--	--
CCL20	0	0	0	0	0	0.129506	0	0	0	0	0	0	--	--	--	--	--	--	--	--	--
CXCL1	0	0.222938	0	0.246671	0.936573	4.27371	5.97543	1.61387	0.135223	4.19138	4.08762	1.85521	0.630944	-0.325568	normal	--	--	--	--	--	--
CXCL10	0	0.111469	0.135806	0	0.374629	1.16556	0.373464	0.146715	0.135223	0.95803	1.5823	1.15951	--	--	--	--	--	--	--	--	--
CD86	0.923075	0.891752	0.543225	0	0.374629	2.59013	2.73874	1.76058	2.56924	2.87409	3.03275	1.39141	0.435195	0.404639	normal	--	--	--	1.78e-05	2.05566	up
IL-4	0	0	0	0	0	0	0	0	0	0.119754	0	0	--	--	--	--	--	--	--	--	--
CCL22	0	0	0	0	0	0.129506	0.124488	0	0.135223	0.239507	0.263717	0	--	--	--	--	--	--	--	--	--
CD163	0.131868	1.00322	1.22226	1.60336	1.49852	2.0721	0.373464	2.05401	0.811339	0.598769	2.2416	1.39141	0.624378	-0.267752	normal	0.303124	0.609584	normal	0.551534	0.355762	normal
Arg1	0	0	0	0.246671	0.280972	0.129506	0	0	0.676116	1.19754	1.71416	4.63803	--	--	--	--	--	--	--	--	--
IL-10	0	0	0	0	0	0	0	0	0	0	0	0	--	--	--	--	--	--	--	--	--
IL-4Rα	4.21977	1.89497	3.12355	2.46671	8.52281	8.54742	11.2039	11.0037	9.19518	12.4544	9.2301	11.9429	0.669443	0.110637	normal	1.02e-09	1.78776	up	6.81e-13	1.9158	up
