# Supplementary material for: Astrocyte-derived lactate aggravates brain injury of ischemic stroke in mice by promoting the formation of protein lactylation
Source: Theranostics. 2024 Jul 8;14(11):4297–317. doi: 10.7150/thno.96375 (PMC11303085; doi:10.7150/thno.96375)
Supplement: Supplementary file 4 — Supplementary table 3. [file thnov14p4297s4.xlsx]

## Sheet: Is 6 h vs. sham
Position	Amino acid	Gene name	B1_1	B1_2	B1_3	B4_1	B4_2	B4_3	B4/B1 Ratio	B4/B1 P value
704	K	Robo1	0.139		0.066	0.842	1.209	0.838	9.395	0.0055392
83	K	Hbb-b1	0.303		0.15	0.659	0.809	1.168	3.879	0.026499
97	K	Hnrnpab	0.599		0.347	1.38	1.373	1.066	2.691	0.021643
497	K	Stxbp1	0.484		0.466	1.257	1.304	1.134	2.593	0.00043975
235	K	Dclk2	0.649		0.6	1.434		1.477	2.331	0.0024419
122	K	Ywhaz	0.69	0.611	0.811		1.952	1.314	2.32	0.0197221
159	K	Amph		0.598	0.588	1.218	1.422		2.226	0.0094048
328	K	Hspa8	0.962	0.641	0.672	1.099	2.144	1.567	2.114	0.034638
377	K	Ap2a2	0.813	0.792	0.806	1.406	1.435	2.072	2.038	0.0314
261	K	Prkar1b	1.009	0.439	0.736	1.428	1.316	1.543	1.963	0.04194
230	K	Aldoc	0.722	0.51	0.847	1.199	1.59	1.263	1.949	0.0170026
218	K	Cttn	0.836	0.798	0.823		1.681	1.463	1.919	0.00128096
67	K	Hbb-b1	0.684	0.583	0.924	1.312	1.227	1.533	1.859	0.0134839
179	K	Pnp	0.901	0.733	0.908	1.421	1.468	1.638	1.781	0.0021356
318	K	Sv2b	0.892	0.631	0.914	1.193	1.43	1.611	1.737	0.0195968
471	K	G6pd2	0.77	0.732	0.939	1.198	1.372	1.605	1.71	0.009235
152	K	Ywhag	0.964	0.864	0.772		1.657	1.209	1.653	0.041182
463	K	Sptbn1	0.896	0.648		1.356	1.237	1.227	1.649	0.027756
92	K	Slc25a4	0.874	0.588	0.797	1.147	1.383	1.186	1.645	0.0187035
483	K	Ehd1	0.905	0.75	0.9	1.276	1.705	1.202	1.637	0.0175762
27	K	Ywhaq	0.766	0.662	0.77	1.128	1.214	1.251	1.635	0.00107593
57	K	Zbtb11	0.918	0.74	0.784	1.366	1.495	1.086	1.616	0.0143962
340	K	Cep131	0.763	0.756		1.114	1.313	1.243	1.611	0.0047394
50	K	Actg1	0.829	1.008	0.749	1.489	1.442	1.223	1.606	0.0108646
328	K	Actg1	0.852		0.783	1.13	1.526	1.255	1.595	0.029956
329	K	Actbl2	0.852		0.783	1.13	1.526	1.255	1.595	0.029956
317	K	Actr3	1.046	0.689	0.919	1.521	1.471	1.227	1.59	0.027817
13	K	Ndufa2	0.912	0.931	0.793	1.558		1.203	1.571	0.031243
775	K	Kif5c	0.955	0.909	0.849	1.104	1.622	1.527	1.568	0.0245
768	K	Kif5c	0.955	0.909	0.849	1.104	1.622	1.527	1.568	0.0245
748	K	Actn2	0.957	0.826	0.831	1.372	1.541	1.13	1.547	0.0136984
391	K	Prkar2b	1.024	0.831	0.785	1.353	1.333	1.381	1.541	0.032781
48	K	Uba52	0.714	0.94	1.096	1.189	1.405	1.481	1.482	0.046297
63	K	Rab39a	0.956		0.894	1.449	1.417	1.224	1.474	0.0130986
38	K	Chmp1b1	0.976	0.826	0.93	1.07	1.497	1.455	1.472	0.033105
161	K	Cnp		0.831	0.691	1.091	0.996	1.228	1.452	0.037137
503	K	Glud1	0.971	0.705	0.964	1.48	1.195	1.153	1.45	0.045624
44	K	Atp1a3	0.888	1.171	0.862	1.432	1.419	1.329	1.431	0.021503
326	K	Actg1	0.842	0.919	0.917	1.167	1.25	1.361	1.411	0.0029386
615	K	Atp1a3	0.894	1.003	0.845	1.336	1.184	1.271	1.383	0.0061013
189	K	Sh3gl1	0.886	0.75	0.982	1.048	1.319	1.175	1.353	0.04172
213	K	Gapdh	0.9	0.861	1.04	1.244	1.131	1.372	1.338	0.021761
199	K	Gstm6	0.875	1.008	0.924	1.062	1.414	1.231	1.321	0.041719
225	K	Akr1e2	1.03	1.036	1.109	1.249	1.395	1.268	1.232	0.0077048
228	K	Akr1e2	1.03	1.036	1.109	1.249	1.395	1.268	1.232	0.0077048

## Sheet: Rep 24 h vs. sham
Position	Amino acid	Gene name	B1_1	B1_2	B1_3	B7_1	B7_2	B7_3	B7/B1 Ratio	B7/B1 P value
497	K	Stxbp1	0.484		0.466	1.334		1.006	2.463	0.024558
27	K	Ywhaq	0.766	0.662	0.77	1.182	0.927	1.266	1.535	0.0166955
340	K	Cep131	0.763	0.756		1.038	0.977	1.136	1.383	0.010765
57	K	Zbtb11	0.918	0.74	0.784	1.075	0.935	1.189	1.31	0.046903
328	K	Actg1	0.852		0.783	1.051	0.981	1.037	1.251	0.0124598
329	K	Actbl2	0.852		0.783	1.051	0.981	1.037	1.251	0.0124598
549	K	Aco2		1.124	1.061	0.901	0.88	0.913	0.822	0.004642
210	K	Atp1a2		1.073	1.036	0.622	0.642	0.621	0.596	0.000115463
