# Supplementary material for: Astrocyte-derived lactate aggravates brain injury of ischemic stroke in mice by promoting the formation of protein lactylation
Source: Theranostics. 2024 Jul 8;14(11):4297–317. doi: 10.7150/thno.96375 (PMC11303085; doi:10.7150/thno.96375)
Supplement: Supplementary file 5 — Supplementary table 4. [file thnov14p4297s5.xlsx]

## Sheet: GO_BP
GO Terms Level	GO Terms Description	GO Terms Level	GO Terms ID	Mapping	Background	All Mapping	All Background	Fold Enrichment	Fisher's exact test p value	-log10(p value)	Related proteins
Biological Process	neurogenesis	7	GO:0022008	5	1464	8	940247	401.4	5.07029e-13	12.29	Crmp1, Kif5c, Mapt, Stxbp1, Ywhag
	cell projection morphogenesis	7	GO:0048858	4	401	8	940247	1172.38	2.27828e-12	11.64	Crmp1, Kif5c, Mapt, Stxbp1
	nervous system development	6	GO:0007399	5	2027	8	940247	289.91	2.5809e-12	11.59	Crmp1, Kif5c, Mapt, Stxbp1, Ywhag
	cell part morphogenesis	6	GO:0032990	4	429	8	940247	1095.86	2.98706e-12	11.52	Crmp1, Kif5c, Mapt, Stxbp1
	cell morphogenesis involved in differentiation	6	GO:0000904	4	471	8	940247	998.14	4.3449e-12	11.36	Crmp1, Kif5c, Mapt, Stxbp1
	learning or memory	6	GO:0007611	3	235	8	940247	1500.39	8.62385e-10	9.06	Mapt, Prkar1b, Prkar2b
	negative regulation of transferase activity	6	GO:0051348	3	266	8	940247	1325.54	1.25239e-09	8.9	Mapt, Prkar1b, Prkar2b
	regulation of nervous system development	6	GO:0051960	3	787	8	940247	448.02	3.26116e-08	7.49	Crmp1, Mapt, Ywhag
	regulation of cell development	6	GO:0060284	3	801	8	940247	440.19	3.43835e-08	7.46	Crmp1, Mapt, Ywhag
	regulation of phosphate metabolic process	7	GO:0019220	3	1519	8	940247	232.12	2.34235e-07	6.63	Mapt, Prkar1b, Prkar2b
	regulation of phosphorus metabolic process	6	GO:0051174	3	1524	8	940247	231.36	2.36552e-07	6.63	Mapt, Prkar1b, Prkar2b
	cytoskeleton-dependent intracellular transport	6	GO:0030705	2	127	8	940247	1850.88	5.06545e-07	6.3	Kif5c, Mapt
	regulation of neuron death	6	GO:1901214	2	277	8	940247	848.6	2.41855e-06	5.62	Mapt, Stxbp1
	modulation of synaptic transmission	7	GO:0050804	2	290	8	940247	810.56	2.65117e-06	5.58	Stxbp1, Ywhag
